# Supplementary material for: Germination and Early Seedling Development in Quercus ilex Recalcitrant and Non-dormant Seeds: Targeted Transcriptional, Hormonal, and Sugar Analysis
Source: Front Plant Sci. 2018 Oct 22;9:1508. doi: 10.3389/fpls.2018.01508 (PMC6204751; doi:10.3389/fpls.2018.01508)
Supplement: TABLE S2 — Primers used for absolute quantification by real-time PCR of Q. ilex transcripts. [file Table_2.XLSX]

## Sheet: Table 2 primers qRTPCR
	Supplementary Table S2. Primers used for absolute quantification by real-time PCR of Q. ilex transcripts
		Targeta		Genebank Acc. number		Sequence 5´-3´b		Lengthc (bp)		Amplification eficiencyd (correlation coeficiente)
		Dessication protective proteins
		Dhn3		FN548081	F:	CAACCCCAGGTTACTACGAGGGCCAACA		107		1.0273
					R:	AGTTGAAGTTGTGTGACCTTGCCCAACACC				(99.85)
		GolS		KC595272	F:	TAATCTATCCACATACCATGATCTCCTTG		116		0.9968
					R:	GGGAGATTGGCTTGTAAATATCATTGAAG				(99.99)
		ABA signaling pathway
		Ocp3		KC150868	F:	ACCTGCACCAACCTTATCATTATCGGTGCC		118		1.0187
					R:	CATGAACAGGTGCTTGCAGCTTGGTCCC				(99.88)
		Sdir1		KC150870	F:	GTCCTCTTGTTGCAAAAGCTATTGATGGTGGC		123		0.999
					R:	ATGCAACTTGTCAACAACTTCAAGCTCAGG				(99.44)
		Skp1		KC150871	F:	AGATCGAAGAGTGTGGCCTGGTCAACCCTG		103		0.9989
					R:	AGCACGTTGAGTCCACCAGTGCCGATGAG				(99.83)
		Metabolism
		Nadh6		KC150873	F:	GAAGAGCATTTCCCACCAAAAGATCAGTCC		95		0.9934
					R:	TCCATATTCAAATAGCGGAGATTCACGAAG				(99.72)
		Gapdh		HM629510	F:	GGGCCGTGGAGCTGCACAAAACATCA		116		0.9938
					R:	TGGGACACGGAAGGCCATTCCAGTA				(99.35)
		Fdh		KC150872	F:	CGTGACCTCTGCGACTGTTAATCCAG		118		0.9915
					R:	GGCTGAAAGGATCCAAAAGGCCAAG				(99.99)
		RbcL		AB12502	F:	CGCATAAATGGTTGGGAATTAACGTTCT		105		0.9929
					R:	GGGATTATCCGCTAAGAATTACGGTAGA				(99.71)
		Redox homeostasis/detoxification
		Sod		KM262650	F:	CGCAGATCCAGATGATCTTGGCGAGGG		137		0.9941
					R:	AGCACACAACAGAGTAGGGATTAGAAGACG				(99.68)
		Gst		KC150875	F:	TAATCTTGGGGCACTCCGCCTCTCTG		126		0.9954
					R:	ACAAGCCTTACTTTGGGGGTGAAACATTTG				(99.97)
		Calibrator genee
		A170		U57413	F:	GGAAGAGAAGCCGCCTGACACCCACT		113		1.0001 (99.9%)
					R:	CCCGTCAGGTTTGCTGACTTCCGAAG
		aGene symbols are according to the NCBI Gene database. bSequence of forward (F) and reverse (R) primers specific for Q. ilex gene sequences cPCR product size in base pair (bp). dThe real-time PCR efficiencies (E) were calculated from each starndard curve according to the equation E = 10(-1/slope)-1. E is in the range from 0 (minimum value) to 1 (maximum and optimum), i.e., E = 1 is equal to 100% …
